# Supplementary material for: RNA Viruses, Pregnancy and Vaccination: Emerging Lessons from COVID-19 and Ebola Virus Disease
Source: Pathogens. 2022 Jul 15;11(7):800. doi: 10.3390/pathogens11070800 (PMC9322689; doi:10.3390/pathogens11070800)
Supplement: Supplementary file 1 [file pathogens-11-00800-s001.zip]

Archive with 1 entries (1 files):
- pathogens-1766684-supplementary.pdf
